# Supplementary material for: Seven protective miRNA signatures for prognosis of cervical cancer
Source: Oncotarget. 2016 Jul 18;7(35):56690–8. doi: 10.18632/oncotarget.10678 (PMC5302945; doi:10.18632/oncotarget.10678)
Supplement: Supplementary file 2 [file oncotarget-07-56690-s002.xls]

miRTarBase.ID	miRNA	Species..miRNA.	Target.Gene	Target.Gene..Entrez.ID.	Species..Target.Gene.	Experiments	Support.Type	References..PMID.
MIRT000378	hsa-miR-101-3p	Homo sapiens	MYCN	4613	Homo sapiens	Luciferase reporter assay//Reporter assay	Functional MTI	14697198
MIRT000378	hsa-miR-101-3p	Homo sapiens	MYCN	4613	Homo sapiens	Western blot	Non-Functional MTI	19008416
MIRT000378	hsa-miR-101-3p	Homo sapiens	MYCN	4613	Homo sapiens	Reporter assay	Functional MTI	21654684
MIRT000379	hsa-miR-101-3p	Homo sapiens	ATXN1	6310	Homo sapiens	Luciferase reporter assay//qRT-PCR//Western blot	Functional MTI	18758459
MIRT000379	hsa-miR-101-3p	Homo sapiens	ATXN1	6310	Homo sapiens	Sequencing	Functional MTI (Weak)	20371350
MIRT000381	hsa-miR-101-3p	Homo sapiens	EZH2	2146	Homo sapiens	Luciferase reporter assay//Western blot	Functional MTI	19258506
MIRT000381	hsa-miR-101-3p	Homo sapiens	EZH2	2146	Homo sapiens	Luciferase reporter assay//Reporter assay	Functional MTI	14697198
MIRT000381	hsa-miR-101-3p	Homo sapiens	EZH2	2146	Homo sapiens	Luciferase reporter assay//qRT-PCR//Western blot	Functional MTI	19008416
MIRT000381	hsa-miR-101-3p	Homo sapiens	EZH2	2146	Homo sapiens	Luciferase reporter assay	Functional MTI	19625769
MIRT000381	hsa-miR-101-3p	Homo sapiens	EZH2	2146	Homo sapiens	Luciferase reporter assay	Functional MTI	19043531
MIRT000381	hsa-miR-101-3p	Homo sapiens	EZH2	2146	Homo sapiens	qRT-PCR	Functional MTI (Weak)	20712078
MIRT000381	hsa-miR-101-3p	Homo sapiens	EZH2	2146	Homo sapiens	Luciferase reporter assay//qRT-PCR//Western blot	Functional MTI	20478051
MIRT000381	hsa-miR-101-3p	Homo sapiens	EZH2	2146	Homo sapiens	Northern blot	Non-Functional MTI (Weak)	19818710
MIRT000430	hsa-miR-101-3p	Homo sapiens	APP	351	Homo sapiens	qRT-PCR//Luciferase reporter assay//Western blot	Functional MTI	20395292
MIRT000430	hsa-miR-101-3p	Homo sapiens	APP	351	Homo sapiens	Luciferase reporter assay//qRT-PCR//Western blot	Functional MTI	21172309
MIRT001219	hsa-miR-101-3p	Homo sapiens	FOS	2353	Homo sapiens	Western blot	Non-Functional MTI	19008416
MIRT001219	hsa-miR-101-3p	Homo sapiens	FOS	2353	Homo sapiens	qRT-PCR//Luciferase reporter assay//Western blot	Functional MTI	19133651
MIRT001219	hsa-miR-101-3p	Homo sapiens	FOS	2353	Homo sapiens	qRT-PCR	Functional MTI (Weak)	20712078
MIRT006149	hsa-miR-101-3p	Homo sapiens	STMN1	3925	Homo sapiens	Luciferase reporter assay	Functional MTI	23071542
MIRT003921	hsa-miR-101-3p	Homo sapiens	MCL1	4170	Homo sapiens	Luciferase reporter assay//qRT-PCR//Western blot//Reporter assay	Functional MTI	19155302
MIRT003921	hsa-miR-101-3p	Homo sapiens	MCL1	4170	Homo sapiens	Luciferase reporter assay//Western blot	Functional MTI	20829195
MIRT003921	hsa-miR-101-3p	Homo sapiens	MCL1	4170	Homo sapiens	qRT-PCR	Functional MTI (Weak)	20712078
MIRT003965	hsa-miR-101-3p	Homo sapiens	COX2	4513	Homo sapiens	Microarray	Functional MTI (Weak)	17875710
MIRT004012	hsa-miR-101-3p	Homo sapiens	FBN2	2201	Homo sapiens	Western blot	Non-Functional MTI	19008416
MIRT004027	hsa-miR-101-3p	Homo sapiens	ARID1A	8289	Homo sapiens	Western blot	Non-Functional MTI	19008416
MIRT004027	hsa-miR-101-3p	Homo sapiens	ARID1A	8289	Homo sapiens	Sequencing	Functional MTI (Weak)	20371350
MIRT004084	hsa-miR-101-3p	Homo sapiens	SUZ12	23512	Homo sapiens	Western blot	Non-Functional MTI	19008416
MIRT004086	hsa-miR-101-3p	Homo sapiens	EED	8726	Homo sapiens	Western blot	Functional MTI	19008416
MIRT004297	hsa-miR-101-3p	Homo sapiens	PTGS2	5743	Homo sapiens	qRT-PCR//Luciferase reporter assay//Western blot	Functional MTI	19133256
MIRT004297	hsa-miR-101-3p	Homo sapiens	PTGS2	5743	Homo sapiens	qRT-PCR	Functional MTI (Weak)	20712078
MIRT004297	hsa-miR-101-3p	Homo sapiens	PTGS2	5743	Homo sapiens	qRT-PCR//Western blot	Functional MTI	23013439
MIRT005558	hsa-miR-101-5p	Homo sapiens	PRKDC	5591	Homo sapiens	Luciferase reporter assay//qRT-PCR	Functional MTI	20617180
MIRT005559	hsa-miR-101-5p	Homo sapiens	ATM	472	Homo sapiens	Luciferase reporter assay//qRT-PCR	Non-Functional MTI	20617180
MIRT005560	hsa-miR-101-3p	Homo sapiens	ATM	472	Homo sapiens	Luciferase reporter assay//qRT-PCR	Functional MTI	20617180
MIRT005602	hsa-miR-101-3p	Homo sapiens	ATP5B	506	Homo sapiens	qRT-PCR//Western blot//Reporter assay;Western blot;qRT-PCR;Other	Functional MTI	21291913
MIRT005876	hsa-miR-101-3p	Homo sapiens	DUSP1	1843	Homo sapiens	Luciferase reporter assay//qRT-PCR//Western blot	Functional MTI	21068409
MIRT006150	hsa-miR-101-3p	Homo sapiens	RAB5A	5868	Homo sapiens	Sequencing	Functional MTI (Weak)	20371350
MIRT007091	hsa-miR-101-3p	Homo sapiens	SOX9	6662	Homo sapiens	Luciferase reporter assay//qRT-PCR//Western blot	Functional MTI	23178713
MIRT007188	hsa-miR-101-3p	Homo sapiens	DNMT3A	1788	Homo sapiens	Immunohistochemistry//Luciferase reporter assay//qRT-PCR//Western blot	Functional MTI	23124077
MIRT007375	hsa-miR-101-3p	Homo sapiens	FMR1	2332	Homo sapiens	Luciferase reporter assay	Functional MTI	23390134
MIRT027240	hsa-miR-101-3p	Homo sapiens	PPP4R1	9989	Homo sapiens	Sequencing	Functional MTI (Weak)	20371350
MIRT027241	hsa-miR-101-3p	Homo sapiens	CERK	64781	Homo sapiens	Sequencing	Functional MTI (Weak)	20371350
MIRT027242	hsa-miR-101-3p	Homo sapiens	ANKFY1	51479	Homo sapiens	Sequencing	Functional MTI (Weak)	20371350
MIRT027243	hsa-miR-101-3p	Homo sapiens	GMEB2	26205	Homo sapiens	Sequencing	Functional MTI (Weak)	20371350
MIRT027244	hsa-miR-101-3p	Homo sapiens	TGFBR3	7049	Homo sapiens	Sequencing	Functional MTI (Weak)	20371350
MIRT027245	hsa-miR-101-3p	Homo sapiens	MRPL44	65080	Homo sapiens	Sequencing	Functional MTI (Weak)	20371350
MIRT027246	hsa-miR-101-3p	Homo sapiens	MKNK2	2872	Homo sapiens	Sequencing	Functional MTI (Weak)	20371350
MIRT027247	hsa-miR-101-3p	Homo sapiens	UBE2B	7320	Homo sapiens	Sequencing	Functional MTI (Weak)	20371350
MIRT027248	hsa-miR-101-3p	Homo sapiens	VEGFA	7422	Homo sapiens	Sequencing	Functional MTI (Weak)	20371350
MIRT027249	hsa-miR-101-3p	Homo sapiens	CDC123	8872	Homo sapiens	Sequencing	Functional MTI (Weak)	20371350
MIRT027250	hsa-miR-101-3p	Homo sapiens	TOR1AIP1	26092	Homo sapiens	Sequencing	Functional MTI (Weak)	20371350
MIRT027251	hsa-miR-101-3p	Homo sapiens	MSH2	4436	Homo sapiens	Sequencing	Functional MTI (Weak)	20371350
MIRT027252	hsa-miR-101-3p	Homo sapiens	ZNF567	163081	Homo sapiens	Sequencing	Functional MTI (Weak)	20371350
MIRT027253	hsa-miR-101-3p	Homo sapiens	TMEM192	201931	Homo sapiens	Sequencing	Functional MTI (Weak)	20371350
MIRT027254	hsa-miR-101-3p	Homo sapiens	PRPF38B	55119	Homo sapiens	Sequencing	Functional MTI (Weak)	20371350
MIRT027255	hsa-miR-101-3p	Homo sapiens	CDC7	8317	Homo sapiens	Sequencing	Functional MTI (Weak)	20371350
MIRT027256	hsa-miR-101-3p	Homo sapiens	LYSMD3	116068	Homo sapiens	Sequencing	Functional MTI (Weak)	20371350
MIRT027257	hsa-miR-101-3p	Homo sapiens	RAB8B	51762	Homo sapiens	Sequencing	Functional MTI (Weak)	20371350
MIRT027258	hsa-miR-101-3p	Homo sapiens	PIP4K2A	5305	Homo sapiens	Sequencing	Functional MTI (Weak)	20371350
MIRT027259	hsa-miR-101-3p	Homo sapiens	KLHL23	151230	Homo sapiens	Sequencing	Functional MTI (Weak)	20371350
MIRT027260	hsa-miR-101-3p	Homo sapiens	SLC7A2	6542	Homo sapiens	Sequencing	Functional MTI (Weak)	20371350
MIRT027261	hsa-miR-101-3p	Homo sapiens	SLC38A2	54407	Homo sapiens	Sequencing	Functional MTI (Weak)	20371350
MIRT027262	hsa-miR-101-3p	Homo sapiens	REEP5	7905	Homo sapiens	Sequencing	Functional MTI (Weak)	20371350
MIRT027263	hsa-miR-101-3p	Homo sapiens	ZNF792	126375	Homo sapiens	Sequencing	Functional MTI (Weak)	20371350
MIRT027264	hsa-miR-101-3p	Homo sapiens	LIN7C	55327	Homo sapiens	Sequencing	Functional MTI (Weak)	20371350
MIRT027265	hsa-miR-101-3p	Homo sapiens	MAP2K1	5604	Homo sapiens	Sequencing	Functional MTI (Weak)	20371350
MIRT027266	hsa-miR-101-3p	Homo sapiens	TMEM168	64418	Homo sapiens	Sequencing	Functional MTI (Weak)	20371350
MIRT027267	hsa-miR-101-3p	Homo sapiens	DIMT1	27292	Homo sapiens	Sequencing	Functional MTI (Weak)	20371350
MIRT027268	hsa-miR-101-3p	Homo sapiens	INA	9118	Homo sapiens	Sequencing	Functional MTI (Weak)	20371350
MIRT027269	hsa-miR-101-3p	Homo sapiens	XIAP	331	Homo sapiens	Sequencing	Functional MTI (Weak)	20371350
MIRT027270	hsa-miR-101-3p	Homo sapiens	NR2F2	7026	Homo sapiens	Sequencing	Functional MTI (Weak)	20371350
MIRT027271	hsa-miR-101-3p	Homo sapiens	KCNG3	170850	Homo sapiens	Sequencing	Functional MTI (Weak)	20371350
MIRT027272	hsa-miR-101-3p	Homo sapiens	CCDC125	202243	Homo sapiens	Sequencing	Functional MTI (Weak)	20371350
MIRT027273	hsa-miR-101-3p	Homo sapiens	RAB11FIP1	80223	Homo sapiens	Sequencing	Functional MTI (Weak)	20371350
MIRT027274	hsa-miR-101-3p	Homo sapiens	GFPT2	9945	Homo sapiens	Sequencing	Functional MTI (Weak)	20371350
MIRT027275	hsa-miR-101-3p	Homo sapiens	CHAMP1	283489	Homo sapiens	Sequencing	Functional MTI (Weak)	20371350
MIRT027276	hsa-miR-101-3p	Homo sapiens	MNX1	3110	Homo sapiens	Sequencing	Functional MTI (Weak)	20371350
MIRT027277	hsa-miR-101-3p	Homo sapiens	FRMD6	122786	Homo sapiens	Sequencing	Functional MTI (Weak)	20371350
MIRT027278	hsa-miR-101-3p	Homo sapiens	PLAG1	5324	Homo sapiens	Sequencing	Functional MTI (Weak)	20371350
MIRT027279	hsa-miR-101-3p	Homo sapiens	AP3M1	26985	Homo sapiens	Sequencing	Functional MTI (Weak)	20371350
MIRT027280	hsa-miR-101-3p	Homo sapiens	MPPE1	65258	Homo sapiens	Sequencing	Functional MTI (Weak)	20371350
MIRT027281	hsa-miR-101-3p	Homo sapiens	MRPL42	28977	Homo sapiens	Sequencing	Functional MTI (Weak)	20371350
MIRT027282	hsa-miR-101-3p	Homo sapiens	RAC1	5879	Homo sapiens	Sequencing	Functional MTI (Weak)	20371350
MIRT027283	hsa-miR-101-3p	Homo sapiens	SREK1IP1	285672	Homo sapiens	Sequencing	Functional MTI (Weak)	20371350
MIRT027284	hsa-miR-101-3p	Homo sapiens	OTUD4	54726	Homo sapiens	Sequencing	Functional MTI (Weak)	20371350
MIRT027285	hsa-miR-101-3p	Homo sapiens	C10orf88	80007	Homo sapiens	Sequencing	Functional MTI (Weak)	20371350
MIRT027286	hsa-miR-101-3p	Homo sapiens	KIAA1462	57608	Homo sapiens	Sequencing	Functional MTI (Weak)	20371350
MIRT027287	hsa-miR-101-3p	Homo sapiens	MORC3	23515	Homo sapiens	Sequencing	Functional MTI (Weak)	20371350
MIRT027288	hsa-miR-101-3p	Homo sapiens	TGIF2	60436	Homo sapiens	Sequencing	Functional MTI (Weak)	20371350
MIRT027289	hsa-miR-101-3p	Homo sapiens	AKAP11	11215	Homo sapiens	Sequencing	Functional MTI (Weak)	20371350
MIRT027290	hsa-miR-101-3p	Homo sapiens	AP1S3	130340	Homo sapiens	Sequencing	Functional MTI (Weak)	20371350
MIRT027291	hsa-miR-101-3p	Homo sapiens	STAMBP	10617	Homo sapiens	Sequencing	Functional MTI (Weak)	20371350
MIRT027292	hsa-miR-101-3p	Homo sapiens	UBE2D3	7323	Homo sapiens	Sequencing	Functional MTI (Weak)	20371350
MIRT027293	hsa-miR-101-3p	Homo sapiens	AP1G1	164	Homo sapiens	Sequencing	Functional MTI (Weak)	20371350
MIRT027294	hsa-miR-101-3p	Homo sapiens	KDM3B	51780	Homo sapiens	Sequencing	Functional MTI (Weak)	20371350
MIRT027295	hsa-miR-101-3p	Homo sapiens	NUPL2	11097	Homo sapiens	Sequencing	Functional MTI (Weak)	20371350
MIRT027296	hsa-miR-101-3p	Homo sapiens	KDM6B	23135	Homo sapiens	Sequencing	Functional MTI (Weak)	20371350
MIRT027297	hsa-miR-101-3p	Homo sapiens	MBNL2	10150	Homo sapiens	Sequencing	Functional MTI (Weak)	20371350
MIRT027298	hsa-miR-101-3p	Homo sapiens	RANBP9	10048	Homo sapiens	Sequencing	Functional MTI (Weak)	20371350
MIRT027299	hsa-miR-101-3p	Homo sapiens	ICK	22858	Homo sapiens	Sequencing	Functional MTI (Weak)	20371350
MIRT027300	hsa-miR-101-3p	Homo sapiens	MTSS1L	92154	Homo sapiens	Sequencing	Functional MTI (Weak)	20371350
MIRT027301	hsa-miR-101-3p	Homo sapiens	ZBTB21	49854	Homo sapiens	Sequencing	Functional MTI (Weak)	20371350
MIRT027302	hsa-miR-101-3p	Homo sapiens	ARID5B	84159	Homo sapiens	Sequencing	Functional MTI (Weak)	20371350
MIRT027303	hsa-miR-101-3p	Homo sapiens	ABHD17C	58489	Homo sapiens	Sequencing	Functional MTI (Weak)	20371350
MIRT027304	hsa-miR-101-3p	Homo sapiens	MRGBP	55257	Homo sapiens	Sequencing	Functional MTI (Weak)	20371350
MIRT027305	hsa-miR-101-3p	Homo sapiens	MOB4	25843	Homo sapiens	Sequencing	Functional MTI (Weak)	20371350
MIRT027306	hsa-miR-101-3p	Homo sapiens	INO80D	54891	Homo sapiens	Sequencing	Functional MTI (Weak)	20371350
MIRT027307	hsa-miR-101-3p	Homo sapiens	MEIS1	4211	Homo sapiens	Western blot	Functional MTI	18308931
MIRT027308	hsa-miR-101-3p	Homo sapiens	DCTD	1635	Homo sapiens	Sequencing	Functional MTI (Weak)	20371350
MIRT027309	hsa-miR-101-3p	Homo sapiens	KCTD14	65987	Homo sapiens	Sequencing	Functional MTI (Weak)	20371350
MIRT027310	hsa-miR-101-3p	Homo sapiens	BIRC5	332	Homo sapiens	Sequencing	Functional MTI (Weak)	20371350
MIRT027311	hsa-miR-101-3p	Homo sapiens	ZCCHC2	54877	Homo sapiens	Sequencing	Functional MTI (Weak)	20371350
MIRT027312	hsa-miR-101-3p	Homo sapiens	RPS6KA5	9252	Homo sapiens	Sequencing	Functional MTI (Weak)	20371350
MIRT027313	hsa-miR-101-3p	Homo sapiens	ACVR2B	93	Homo sapiens	Sequencing	Functional MTI (Weak)	20371350
MIRT027314	hsa-miR-101-3p	Homo sapiens	MKLN1	4289	Homo sapiens	Sequencing	Functional MTI (Weak)	20371350
MIRT027315	hsa-miR-101-3p	Homo sapiens	MBTD1	54799	Homo sapiens	Sequencing	Functional MTI (Weak)	20371350
MIRT027316	hsa-miR-101-3p	Homo sapiens	AMMECR1L	83607	Homo sapiens	Sequencing	Functional MTI (Weak)	20371350
MIRT027317	hsa-miR-101-3p	Homo sapiens	KIF2C	11004	Homo sapiens	Sequencing	Functional MTI (Weak)	20371350
MIRT027318	hsa-miR-101-3p	Homo sapiens	JUN	3725	Homo sapiens	Sequencing	Functional MTI (Weak)	20371350
MIRT027319	hsa-miR-101-3p	Homo sapiens	USP25	29761	Homo sapiens	Sequencing	Functional MTI (Weak)	20371350
MIRT027320	hsa-miR-101-3p	Homo sapiens	RARS2	57038	Homo sapiens	Sequencing	Functional MTI (Weak)	20371350
MIRT027321	hsa-miR-101-3p	Homo sapiens	CD46	4179	Homo sapiens	Sequencing	Functional MTI (Weak)	20371350
MIRT027322	hsa-miR-101-3p	Homo sapiens	NOP2	4839	Homo sapiens	Sequencing	Functional MTI (Weak)	20371350
MIRT027323	hsa-miR-101-3p	Homo sapiens	LTN1	26046	Homo sapiens	Sequencing	Functional MTI (Weak)	20371350
MIRT027324	hsa-miR-101-3p	Homo sapiens	FZD6	8323	Homo sapiens	Sequencing	Functional MTI (Weak)	20371350
MIRT027325	hsa-miR-101-3p	Homo sapiens	VAPA	9218	Homo sapiens	Sequencing	Functional MTI (Weak)	20371350
MIRT027326	hsa-miR-101-3p	Homo sapiens	XPO7	23039	Homo sapiens	Sequencing	Functional MTI (Weak)	20371350
MIRT027327	hsa-miR-101-3p	Homo sapiens	BTG2	7832	Homo sapiens	Sequencing	Functional MTI (Weak)	20371350
MIRT027328	hsa-miR-101-3p	Homo sapiens	MMS22L	253714	Homo sapiens	Sequencing	Functional MTI (Weak)	20371350
MIRT027329	hsa-miR-101-3p	Homo sapiens	FOXP4	116113	Homo sapiens	Sequencing	Functional MTI (Weak)	20371350
MIRT027330	hsa-miR-101-3p	Homo sapiens	RPL7L1	285855	Homo sapiens	Sequencing	Functional MTI (Weak)	20371350
MIRT027331	hsa-miR-101-3p	Homo sapiens	SPATA2	9825	Homo sapiens	Sequencing	Functional MTI (Weak)	20371350
MIRT027332	hsa-miR-101-3p	Homo sapiens	FBXO11	80204	Homo sapiens	Sequencing	Functional MTI (Weak)	20371350
MIRT027333	hsa-miR-101-3p	Homo sapiens	RNF44	22838	Homo sapiens	Sequencing	Functional MTI (Weak)	20371350
MIRT027334	hsa-miR-101-3p	Homo sapiens	E2F3	1871	Homo sapiens	Sequencing	Functional MTI (Weak)	20371350
MIRT027335	hsa-miR-101-3p	Homo sapiens	LMNB1	4001	Homo sapiens	Sequencing	Functional MTI (Weak)	20371350
MIRT027336	hsa-miR-101-3p	Homo sapiens	TMTC3	160418	Homo sapiens	Sequencing	Functional MTI (Weak)	20371350
MIRT027337	hsa-miR-101-3p	Homo sapiens	HOXA9	3205	Homo sapiens	Sequencing	Functional MTI (Weak)	20371350
MIRT027338	hsa-miR-101-3p	Homo sapiens	FAR1	84188	Homo sapiens	Sequencing	Functional MTI (Weak)	20371350
MIRT027339	hsa-miR-101-3p	Homo sapiens	GPAM	57678	Homo sapiens	Sequencing	Functional MTI (Weak)	20371350
MIRT027340	hsa-miR-101-3p	Homo sapiens	ADO	84890	Homo sapiens	Sequencing	Functional MTI (Weak)	20371350
MIRT027341	hsa-miR-101-3p	Homo sapiens	RTN4	57142	Homo sapiens	Sequencing	Functional MTI (Weak)	20371350
MIRT027342	hsa-miR-101-3p	Homo sapiens	ELAVL2	1993	Homo sapiens	Sequencing	Functional MTI (Weak)	20371350
MIRT027343	hsa-miR-101-3p	Homo sapiens	CTR9	9646	Homo sapiens	Sequencing	Functional MTI (Weak)	20371350
MIRT027344	hsa-miR-101-3p	Homo sapiens	CERS2	29956	Homo sapiens	Sequencing	Functional MTI (Weak)	20371350
MIRT027345	hsa-miR-101-3p	Homo sapiens	LZIC	84328	Homo sapiens	Sequencing	Functional MTI (Weak)	20371350
MIRT027346	hsa-miR-101-3p	Homo sapiens	VEZT	55591	Homo sapiens	Sequencing	Functional MTI (Weak)	20371350
MIRT027347	hsa-miR-101-3p	Homo sapiens	SMARCD1	6602	Homo sapiens	Sequencing	Functional MTI (Weak)	20371350
MIRT027348	hsa-miR-101-3p	Homo sapiens	RIOK2	55781	Homo sapiens	Sequencing	Functional MTI (Weak)	20371350
MIRT027349	hsa-miR-101-3p	Homo sapiens	CBX4	8535	Homo sapiens	Sequencing	Functional MTI (Weak)	20371350
MIRT027350	hsa-miR-101-3p	Homo sapiens	11-9��	55752	Homo sapiens	Sequencing	Functional MTI (Weak)	20371350
MIRT027351	hsa-miR-101-3p	Homo sapiens	QSER1	79832	Homo sapiens	Sequencing	Functional MTI (Weak)	20371350
MIRT027352	hsa-miR-101-3p	Homo sapiens	MYO9A	4649	Homo sapiens	Sequencing	Functional MTI (Weak)	20371350
MIRT027353	hsa-miR-101-3p	Homo sapiens	CAPN2	824	Homo sapiens	Sequencing	Functional MTI (Weak)	20371350
MIRT027354	hsa-miR-101-3p	Homo sapiens	TFAP4	7023	Homo sapiens	Sequencing	Functional MTI (Weak)	20371350
MIRT027355	hsa-miR-101-3p	Homo sapiens	SSFA2	6744	Homo sapiens	Sequencing	Functional MTI (Weak)	20371350
MIRT027356	hsa-miR-101-3p	Homo sapiens	TBC1D12	23232	Homo sapiens	Sequencing	Functional MTI (Weak)	20371350
MIRT027357	hsa-miR-101-3p	Homo sapiens	SPAG1	6674	Homo sapiens	Sequencing	Functional MTI (Weak)	20371350
MIRT027358	hsa-miR-101-3p	Homo sapiens	ZNF800	168850	Homo sapiens	Sequencing	Functional MTI (Weak)	20371350
MIRT027359	hsa-miR-101-3p	Homo sapiens	C7orf60	154743	Homo sapiens	Sequencing	Functional MTI (Weak)	20371350
MIRT027360	hsa-miR-101-3p	Homo sapiens	BLOC1S6	26258	Homo sapiens	Sequencing	Functional MTI (Weak)	20371350
MIRT027361	hsa-miR-101-3p	Homo sapiens	SPIRE1	56907	Homo sapiens	Sequencing	Functional MTI (Weak)	20371350
MIRT027362	hsa-miR-101-3p	Homo sapiens	FRS2	10818	Homo sapiens	Sequencing	Functional MTI (Weak)	20371350
MIRT027363	hsa-miR-101-3p	Homo sapiens	TMEM170B	100113407	Homo sapiens	Sequencing	Functional MTI (Weak)	20371350
MIRT027364	hsa-miR-101-3p	Homo sapiens	AFF4	27125	Homo sapiens	Sequencing	Functional MTI (Weak)	20371350
MIRT027365	hsa-miR-101-3p	Homo sapiens	GNB1	2782	Homo sapiens	Sequencing	Functional MTI (Weak)	20371350
MIRT027366	hsa-miR-101-3p	Homo sapiens	LBR	3930	Homo sapiens	Sequencing	Functional MTI (Weak)	20371350
MIRT027367	hsa-miR-101-3p	Homo sapiens	ZFX	7543	Homo sapiens	Sequencing	Functional MTI (Weak)	20371350
MIRT027368	hsa-miR-101-3p	Homo sapiens	KLF12	11278	Homo sapiens	Sequencing	Functional MTI (Weak)	20371350
MIRT027369	hsa-miR-101-3p	Homo sapiens	PHF3	23469	Homo sapiens	Sequencing	Functional MTI (Weak)	20371350
MIRT027370	hsa-miR-101-3p	Homo sapiens	C1orf52	148423	Homo sapiens	Sequencing	Functional MTI (Weak)	20371350
MIRT027371	hsa-miR-101-3p	Homo sapiens	TSPAN12	23554	Homo sapiens	Sequencing	Functional MTI (Weak)	20371350
MIRT027372	hsa-miR-101-3p	Homo sapiens	FAM217B	63939	Homo sapiens	Sequencing	Functional MTI (Weak)	20371350
MIRT027373	hsa-miR-101-3p	Homo sapiens	SUB1	10923	Homo sapiens	Sequencing	Functional MTI (Weak)	20371350
MIRT027374	hsa-miR-101-3p	Homo sapiens	BCL9	607	Homo sapiens	Sequencing	Functional MTI (Weak)	20371350
MIRT027375	hsa-miR-101-3p	Homo sapiens	SACM1L	22908	Homo sapiens	Sequencing	Functional MTI (Weak)	20371350
MIRT027376	hsa-miR-101-3p	Homo sapiens	ARAP2	116984	Homo sapiens	Sequencing	Functional MTI (Weak)	20371350
MIRT027377	hsa-miR-101-3p	Homo sapiens	TRERF1	55809	Homo sapiens	Sequencing	Functional MTI (Weak)	20371350
MIRT027378	hsa-miR-101-3p	Homo sapiens	NUFIP2	57532	Homo sapiens	Sequencing	Functional MTI (Weak)	20371350
MIRT027379	hsa-miR-101-3p	Homo sapiens	PIP5K1C	23396	Homo sapiens	Sequencing	Functional MTI (Weak)	20371350
MIRT027380	hsa-miR-101-3p	Homo sapiens	PAFAH1B1	5048	Homo sapiens	Sequencing	Functional MTI (Weak)	20371350
MIRT027381	hsa-miR-101-3p	Homo sapiens	DDIT4	54541	Homo sapiens	Sequencing	Functional MTI (Weak)	20371350
MIRT027382	hsa-miR-101-3p	Homo sapiens	TGFBR1	7046	Homo sapiens	Sequencing	Functional MTI (Weak)	20371350
MIRT027383	hsa-miR-101-3p	Homo sapiens	LRCH2	57631	Homo sapiens	Sequencing	Functional MTI (Weak)	20371350
MIRT027384	hsa-miR-101-3p	Homo sapiens	LIFR	3977	Homo sapiens	Sequencing	Functional MTI (Weak)	20371350
MIRT027385	hsa-miR-101-3p	Homo sapiens	FBXW7	55294	Homo sapiens	Sequencing	Functional MTI (Weak)	20371350
MIRT027386	hsa-miR-101-3p	Homo sapiens	POU2F1	5451	Homo sapiens	Sequencing	Functional MTI (Weak)	20371350
MIRT027387	hsa-miR-101-3p	Homo sapiens	CBFA2T2	9139	Homo sapiens	Sequencing	Functional MTI (Weak)	20371350
MIRT027388	hsa-miR-101-3p	Homo sapiens	LCOR	84458	Homo sapiens	Sequencing	Functional MTI (Weak)	20371350
MIRT027389	hsa-miR-101-3p	Homo sapiens	AEBP2	121536	Homo sapiens	Sequencing	Functional MTI (Weak)	20371350
MIRT027390	hsa-miR-101-3p	Homo sapiens	NEK7	140609	Homo sapiens	Sequencing	Functional MTI (Weak)	20371350
MIRT027391	hsa-miR-101-3p	Homo sapiens	MFSD6	54842	Homo sapiens	Sequencing	Functional MTI (Weak)	20371350
MIRT038714	hsa-miR-101-5p	Homo sapiens	TMSB10	9168	Homo sapiens	CLASH	Functional MTI (Weak)	23622248
MIRT006370	hsa-miR-142-3p	Homo sapiens	RAC1	5879	Homo sapiens	GFP reporter assay	Functional MTI	21482222
MIRT006654	hsa-miR-142-3p	Homo sapiens	ARNTL	406	Homo sapiens	Luciferase reporter assay//qRT-PCR	Functional MTI	21799909
MIRT006654	hsa-miR-142-3p	Homo sapiens	ARNTL	406	Homo sapiens	Luciferase reporter assay	Functional MTI	22958478
MIRT006654	hsa-miR-142-3p	Homo sapiens	ARNTL	406	Homo sapiens	Microarray	Functional MTI (Weak)	17612493
MIRT007312	hsa-miR-142-5p	Homo sapiens	NFE2L2	4780	Homo sapiens	Luciferase reporter assay	Functional MTI	23236440
MIRT021541	hsa-miR-142-3p	Homo sapiens	TNIP3	79931	Homo sapiens	Microarray	Functional MTI (Weak)	17612493
MIRT021542	hsa-miR-142-3p	Homo sapiens	VSIG1	340547	Homo sapiens	Microarray	Functional MTI (Weak)	17612493
MIRT021543	hsa-miR-142-3p	Homo sapiens	PSMB5	5693	Homo sapiens	Microarray	Functional MTI (Weak)	17612493
MIRT021544	hsa-miR-142-3p	Homo sapiens	HOXA13	3209	Homo sapiens	Microarray	Functional MTI (Weak)	17612493
MIRT021545	hsa-miR-142-3p	Homo sapiens	NAP1L2	4674	Homo sapiens	Microarray	Functional MTI (Weak)	17612493
MIRT021546	hsa-miR-142-3p	Homo sapiens	CLOCK	9575	Homo sapiens	Microarray	Functional MTI (Weak)	17612493
MIRT021547	hsa-miR-142-3p	Homo sapiens	ARHGAP12	94134	Homo sapiens	Microarray	Functional MTI (Weak)	17612493
MIRT021548	hsa-miR-142-3p	Homo sapiens	IRF2BP1	26145	Homo sapiens	Microarray	Functional MTI (Weak)	17612493
MIRT021549	hsa-miR-142-3p	Homo sapiens	KCND3	3752	Homo sapiens	Microarray	Functional MTI (Weak)	17612493
MIRT021550	hsa-miR-142-3p	Homo sapiens	MESP2	145873	Homo sapiens	Microarray	Functional MTI (Weak)	17612493
MIRT021551	hsa-miR-142-3p	Homo sapiens	CRH	1392	Homo sapiens	Microarray	Functional MTI (Weak)	17612493
MIRT021552	hsa-miR-142-3p	Homo sapiens	PITPNC1	26207	Homo sapiens	Microarray	Functional MTI (Weak)	17612493
MIRT021553	hsa-miR-142-3p	Homo sapiens	SLC37A3	84255	Homo sapiens	Microarray	Functional MTI (Weak)	17612493
MIRT021554	hsa-miR-142-3p	Homo sapiens	PPP2R2C	5522	Homo sapiens	Microarray	Functional MTI (Weak)	17612493
MIRT021555	hsa-miR-142-3p	Homo sapiens	ARL14EP	120534	Homo sapiens	Microarray	Functional MTI (Weak)	17612493
MIRT021556	hsa-miR-142-3p	Homo sapiens	CDCA4	55038	Homo sapiens	Microarray	Functional MTI (Weak)	17612493
MIRT021557	hsa-miR-142-3p	Homo sapiens	SH2D1A	4068	Homo sapiens	Microarray	Functional MTI (Weak)	17612493
MIRT021558	hsa-miR-142-3p	Homo sapiens	MROH7	374977	Homo sapiens	Microarray	Functional MTI (Weak)	17612493
MIRT021559	hsa-miR-142-3p	Homo sapiens	ETNK2	55224	Homo sapiens	Microarray	Functional MTI (Weak)	17612493
MIRT021560	hsa-miR-142-3p	Homo sapiens	PCDHB14	56122	Homo sapiens	Microarray	Functional MTI (Weak)	17612493
MIRT021561	hsa-miR-142-3p	Homo sapiens	C2	717	Homo sapiens	Microarray	Functional MTI (Weak)	17612493
MIRT021562	hsa-miR-142-3p	Homo sapiens	FAM209A	200232	Homo sapiens	Microarray	Functional MTI (Weak)	17612493
MIRT021563	hsa-miR-142-3p	Homo sapiens	PCDHGA2	56113	Homo sapiens	Microarray	Functional MTI (Weak)	17612493
MIRT021564	hsa-miR-142-3p	Homo sapiens	KRTAP4-5	85289	Homo sapiens	Microarray	Functional MTI (Weak)	17612493
MIRT021565	hsa-miR-142-3p	Homo sapiens	C4BPB	725	Homo sapiens	Microarray	Functional MTI (Weak)	17612493
MIRT021566	hsa-miR-142-3p	Homo sapiens	ZNF608	57507	Homo sapiens	Microarray	Functional MTI (Weak)	17612493
MIRT021567	hsa-miR-142-3p	Homo sapiens	GPC4	2239	Homo sapiens	Microarray	Functional MTI (Weak)	17612493
MIRT021568	hsa-miR-142-3p	Homo sapiens	GPD1L	23171	Homo sapiens	Microarray	Functional MTI (Weak)	17612493
MIRT021569	hsa-miR-142-3p	Homo sapiens	EVI2B	2124	Homo sapiens	Microarray	Functional MTI (Weak)	17612493
MIRT021570	hsa-miR-142-3p	Homo sapiens	ZNF236	7776	Homo sapiens	Microarray	Functional MTI (Weak)	17612493
MIRT021571	hsa-miR-142-3p	Homo sapiens	NEFH	4744	Homo sapiens	Microarray	Functional MTI (Weak)	17612493
MIRT021572	hsa-miR-142-3p	Homo sapiens	HSFY2	159119	Homo sapiens	Microarray	Functional MTI (Weak)	17612493
MIRT021573	hsa-miR-142-3p	Homo sapiens	ZNF701	55762	Homo sapiens	Microarray	Functional MTI (Weak)	17612493
MIRT021574	hsa-miR-142-3p	Homo sapiens	UGT2B17	7367	Homo sapiens	Microarray	Functional MTI (Weak)	17612493
MIRT021575	hsa-miR-142-3p	Homo sapiens	INSIG2	51141	Homo sapiens	Microarray	Functional MTI (Weak)	17612493
MIRT021576	hsa-miR-142-3p	Homo sapiens	TAS2R7	50837	Homo sapiens	Microarray	Functional MTI (Weak)	17612493
MIRT021577	hsa-miR-142-3p	Homo sapiens	RGS5	8490	Homo sapiens	Microarray	Functional MTI (Weak)	17612493
MIRT021578	hsa-miR-142-3p	Homo sapiens	TPSG1	25823	Homo sapiens	Microarray	Functional MTI (Weak)	17612493
MIRT021579	hsa-miR-142-3p	Homo sapiens	ARL6IP6	151188	Homo sapiens	Microarray	Functional MTI (Weak)	17612493
MIRT021580	hsa-miR-142-3p	Homo sapiens	PCDHGA10	56106	Homo sapiens	Microarray	Functional MTI (Weak)	17612493
MIRT021581	hsa-miR-142-3p	Homo sapiens	SIGLEC10	89790	Homo sapiens	Microarray	Functional MTI (Weak)	17612493
MIRT021582	hsa-miR-142-3p	Homo sapiens	MRGPRX1	259249	Homo sapiens	Microarray	Functional MTI (Weak)	17612493
MIRT021583	hsa-miR-142-3p	Homo sapiens	AGBL2	79841	Homo sapiens	Microarray	Functional MTI (Weak)	17612493
MIRT021584	hsa-miR-142-3p	Homo sapiens	PSMD12	5718	Homo sapiens	Microarray	Functional MTI (Weak)	17612493
MIRT021585	hsa-miR-142-3p	Homo sapiens	BMP8A	353500	Homo sapiens	Microarray	Functional MTI (Weak)	17612493
MIRT021586	hsa-miR-142-3p	Homo sapiens	C11orf16	56673	Homo sapiens	Microarray	Functional MTI (Weak)	17612493
MIRT021587	hsa-miR-142-3p	Homo sapiens	INCENP	3619	Homo sapiens	Microarray	Functional MTI (Weak)	17612493
MIRT021588	hsa-miR-142-3p	Homo sapiens	ALAD	210	Homo sapiens	Microarray	Functional MTI (Weak)	17612493
MIRT021589	hsa-miR-142-3p	Homo sapiens	TRIM36	55521	Homo sapiens	Microarray	Functional MTI (Weak)	17612493
MIRT021590	hsa-miR-142-3p	Homo sapiens	AGTR2	186	Homo sapiens	Microarray	Functional MTI (Weak)	17612493
MIRT021591	hsa-miR-142-3p	Homo sapiens	TUBAL3	79861	Homo sapiens	Microarray	Functional MTI (Weak)	17612493
MIRT021592	hsa-miR-142-3p	Homo sapiens	RNF170	81790	Homo sapiens	Microarray	Functional MTI (Weak)	17612493
MIRT021593	hsa-miR-142-3p	Homo sapiens	NCKAP1	10787	Homo sapiens	Microarray	Functional MTI (Weak)	17612493
MIRT021594	hsa-miR-142-3p	Homo sapiens	FAM65A	79567	Homo sapiens	Microarray	Functional MTI (Weak)	17612493
MIRT021595	hsa-miR-142-3p	Homo sapiens	C7orf31	136895	Homo sapiens	Microarray	Functional MTI (Weak)	17612493
MIRT021596	hsa-miR-142-3p	Homo sapiens	CLUAP1	23059	Homo sapiens	Microarray	Functional MTI (Weak)	17612493
MIRT021597	hsa-miR-142-3p	Homo sapiens	ENAH	55740	Homo sapiens	Microarray	Functional MTI (Weak)	17612493
MIRT021598	hsa-miR-142-3p	Homo sapiens	TMEM136	219902	Homo sapiens	Microarray	Functional MTI (Weak)	17612493
MIRT021599	hsa-miR-142-3p	Homo sapiens	CLEC4D	338339	Homo sapiens	Microarray	Functional MTI (Weak)	17612493
MIRT021600	hsa-miR-142-3p	Homo sapiens	KCTD12	115207	Homo sapiens	Microarray	Functional MTI (Weak)	17612493
MIRT021601	hsa-miR-142-3p	Homo sapiens	ABCC9	10060	Homo sapiens	Microarray	Functional MTI (Weak)	17612493
MIRT021602	hsa-miR-142-3p	Homo sapiens	CDC6	990	Homo sapiens	Microarray	Functional MTI (Weak)	17612493
MIRT021603	hsa-miR-142-3p	Homo sapiens	MCFD2	90411	Homo sapiens	Microarray	Functional MTI (Weak)	17612493
MIRT021604	hsa-miR-142-3p	Homo sapiens	DOCK10	55619	Homo sapiens	Microarray	Functional MTI (Weak)	17612493
MIRT021605	hsa-miR-142-3p	Homo sapiens	DCTN4	51164	Homo sapiens	Microarray	Functional MTI (Weak)	17612493
MIRT021606	hsa-miR-142-3p	Homo sapiens	SECISBP2	79048	Homo sapiens	Microarray	Functional MTI (Weak)	17612493
MIRT021607	hsa-miR-142-3p	Homo sapiens	KIAA1191	57179	Homo sapiens	Microarray	Functional MTI (Weak)	17612493
MIRT021608	hsa-miR-142-3p	Homo sapiens	BRMS1L	84312	Homo sapiens	Microarray	Functional MTI (Weak)	17612493
MIRT021609	hsa-miR-142-3p	Homo sapiens	SYT4	6860	Homo sapiens	Microarray	Functional MTI (Weak)	17612493
MIRT021610	hsa-miR-142-3p	Homo sapiens	ARF4	378	Homo sapiens	Microarray	Functional MTI (Weak)	17612493
MIRT021611	hsa-miR-142-3p	Homo sapiens	FAM98A	25940	Homo sapiens	Microarray	Functional MTI (Weak)	17612493
MIRT021612	hsa-miR-142-3p	Homo sapiens	RRM2B	50484	Homo sapiens	Microarray	Functional MTI (Weak)	17612493
MIRT021613	hsa-miR-142-3p	Homo sapiens	UBE2W	55284	Homo sapiens	Microarray	Functional MTI (Weak)	17612493
MIRT021614	hsa-miR-142-3p	Homo sapiens	ARL10	285598	Homo sapiens	Microarray	Functional MTI (Weak)	17612493
MIRT021615	hsa-miR-142-3p	Homo sapiens	PCMTD2	55251	Homo sapiens	Microarray	Functional MTI (Weak)	17612493
MIRT021616	hsa-miR-142-3p	Homo sapiens	CALCOCO2	10241	Homo sapiens	Microarray	Functional MTI (Weak)	17612493
MIRT021617	hsa-miR-142-3p	Homo sapiens	MORF4L1	10933	Homo sapiens	Microarray	Functional MTI (Weak)	17612493
MIRT021618	hsa-miR-142-3p	Homo sapiens	TSPAN6	7105	Homo sapiens	Microarray	Functional MTI (Weak)	17612493
MIRT021619	hsa-miR-142-3p	Homo sapiens	GOLGA5	9950	Homo sapiens	Microarray	Functional MTI (Weak)	17612493
MIRT021620	hsa-miR-142-3p	Homo sapiens	YES1	7525	Homo sapiens	Microarray	Functional MTI (Weak)	17612493
MIRT021621	hsa-miR-142-3p	Homo sapiens	ARL15	54622	Homo sapiens	Microarray	Functional MTI (Weak)	17612493
MIRT021622	hsa-miR-142-3p	Homo sapiens	FAM177A1	283635	Homo sapiens	Microarray	Functional MTI (Weak)	17612493
MIRT021623	hsa-miR-142-3p	Homo sapiens	CA5B	11238	Homo sapiens	Microarray	Functional MTI (Weak)	17612493
MIRT021624	hsa-miR-142-3p	Homo sapiens	NSFL1C	55968	Homo sapiens	Microarray	Functional MTI (Weak)	17612493
MIRT021625	hsa-miR-142-3p	Homo sapiens	MAN1A2	10905	Homo sapiens	Microarray	Functional MTI (Weak)	17612493
MIRT021626	hsa-miR-142-3p	Homo sapiens	SKP2	6502	Homo sapiens	Microarray	Functional MTI (Weak)	17612493
MIRT021627	hsa-miR-142-3p	Homo sapiens	FBXO3	26273	Homo sapiens	Microarray	Functional MTI (Weak)	17612493
MIRT021628	hsa-miR-142-3p	Homo sapiens	EDEM3	80267	Homo sapiens	Microarray	Functional MTI (Weak)	17612493
MIRT021629	hsa-miR-142-3p	Homo sapiens	DNAJB4	11080	Homo sapiens	Microarray	Functional MTI (Weak)	17612493
MIRT021630	hsa-miR-142-3p	Homo sapiens	CNIH4	29097	Homo sapiens	Microarray	Functional MTI (Weak)	17612493
MIRT021631	hsa-miR-142-3p	Homo sapiens	CCNJ	54619	Homo sapiens	Microarray	Functional MTI (Weak)	17612493
MIRT021632	hsa-miR-142-3p	Homo sapiens	RPE	6120	Homo sapiens	Microarray	Functional MTI (Weak)	17612493
MIRT021633	hsa-miR-142-3p	Homo sapiens	CLIC4	25932	Homo sapiens	Microarray	Functional MTI (Weak)	17612493
MIRT021634	hsa-miR-142-3p	Homo sapiens	TGFBR1	7046	Homo sapiens	Microarray	Functional MTI (Weak)	17612493
MIRT021635	hsa-miR-142-3p	Homo sapiens	ZCCHC14	23174	Homo sapiens	Microarray	Functional MTI (Weak)	17612493
MIRT021636	hsa-miR-142-3p	Homo sapiens	C5orf24	134553	Homo sapiens	Microarray	Functional MTI (Weak)	17612493
MIRT021637	hsa-miR-142-3p	Homo sapiens	MORF4L2	9643	Homo sapiens	Microarray	Functional MTI (Weak)	17612493
MIRT021638	hsa-miR-142-3p	Homo sapiens	SLC35F5	80255	Homo sapiens	Microarray	Functional MTI (Weak)	17612493
MIRT021639	hsa-miR-142-3p	Homo sapiens	TAOK1	57551	Homo sapiens	Microarray	Functional MTI (Weak)	17612493
MIRT021640	hsa-miR-142-3p	Homo sapiens	GNAQ	2776	Homo sapiens	Microarray	Functional MTI (Weak)	17612493
MIRT021641	hsa-miR-142-3p	Homo sapiens	ITGAV	3685	Homo sapiens	Microarray	Functional MTI (Weak)	17612493
MIRT021642	hsa-miR-142-3p	Homo sapiens	ATP2A2	488	Homo sapiens	Microarray	Functional MTI (Weak)	17612493
MIRT021643	hsa-miR-142-3p	Homo sapiens	BOD1	91272	Homo sapiens	Microarray	Functional MTI (Weak)	17612493
MIRT021644	hsa-miR-142-3p	Homo sapiens	C9orf72	203228	Homo sapiens	Microarray	Functional MTI (Weak)	17612493
MIRT021645	hsa-miR-142-3p	Homo sapiens	PROM1	8842	Homo sapiens	Reporter assay	Functional MTI	21394831
MIRT000935	hsa-miR-150-5p	Homo sapiens	MYB	4602	Homo sapiens	Western blot//Luciferase reporter assay//Reporter assay;Western blot;Other	Functional MTI	18667440
MIRT000935	hsa-miR-150-5p	Homo sapiens	MYB	4602	Homo sapiens	Luciferase reporter assay//Western blot	Functional MTI	18539114
MIRT000935	hsa-miR-150-5p	Homo sapiens	MYB	4602	Homo sapiens	Luciferase reporter assay//qRT-PCR//Western blot	Functional MTI	18814950
MIRT000935	hsa-miR-150-5p	Homo sapiens	MYB	4602	Homo sapiens	Reporter assay	Functional MTI	17923094
MIRT003222	hsa-miR-150-5p	Homo sapiens	EGR2	1959	Homo sapiens	Luciferase reporter assay//semi-qRT-PCR//Western blot	Functional MTI	20067763
MIRT004272	hsa-miR-150-5p	Homo sapiens	VEGFA	7422	Homo sapiens	ELISA//Luciferase reporter assay	Functional MTI	18320040
MIRT004357	hsa-miR-150-5p	Homo sapiens	P2RX7	5027	Homo sapiens	qRT-PCR//Luciferase reporter assay	Functional MTI	18682393
MIRT005739	hsa-miR-150-5p	Homo sapiens	IGF2	3481	Homo sapiens	Luciferase reporter assay	Non-Functional MTI	21200031
MIRT006668	hsa-miR-150-5p	Homo sapiens	CXCR4	7852	Homo sapiens	FACS//Western blot	Functional MTI	22039399
MIRT006984	hsa-miR-150-5p	Homo sapiens	ZEB1	6935	Homo sapiens	Luciferase reporter assay//qRT-PCR//Western blot	Functional MTI	23013135
MIRT007016	hsa-miR-150-5p	Homo sapiens	NOTCH3	4854	Homo sapiens	Luciferase reporter assay	Functional MTI	21551231
MIRT007053	hsa-miR-150-5p	Homo sapiens	FLT3	2322	Homo sapiens	Luciferase reporter assay	Functional MTI	23079661
MIRT007087	hsa-miR-150-5p	Homo sapiens	EP300	2033	Homo sapiens	Luciferase reporter assay	Functional MTI	23211718
MIRT021209	hsa-miR-150-5p	Homo sapiens	PTPRR	5801	Homo sapiens	Microarray	Functional MTI (Weak)	20218812
MIRT021210	hsa-miR-150-5p	Homo sapiens	MS4A3	932	Homo sapiens	Microarray	Functional MTI (Weak)	20218812
MIRT021212	hsa-miR-150-5p	Homo sapiens	AGA	175	Homo sapiens	Microarray	Functional MTI (Weak)	20218812
MIRT045387	hsa-miR-150-5p	Homo sapiens	ATP13A3	79572	Homo sapiens	CLASH	Functional MTI (Weak)	23622248
MIRT052652	hsa-miR-150-5p	Homo sapiens	TP53	7157	Homo sapiens	Luciferase reporter assay//Western blot	Functional MTI	23747308
MIRT052829	hsa-miR-378c	Homo sapiens	DDX17	10521	Homo sapiens	CLASH	Functional MTI (Weak)	23622248
MIRT052830	hsa-miR-378c	Homo sapiens	RPS7	6201	Homo sapiens	CLASH	Functional MTI (Weak)	23622248
MIRT052831	hsa-miR-378c	Homo sapiens	SEC31A	22872	Homo sapiens	CLASH	Functional MTI (Weak)	23622248
MIRT052832	hsa-miR-378c	Homo sapiens	KDM8	79831	Homo sapiens	CLASH	Functional MTI (Weak)	23622248
MIRT052833	hsa-miR-378c	Homo sapiens	ANO4	121601	Homo sapiens	CLASH	Functional MTI (Weak)	23622248
MIRT037979	hsa-miR-502-3p	Homo sapiens	ASXL2	55252	Homo sapiens	CLASH	Functional MTI (Weak)	23622248
MIRT037980	hsa-miR-502-3p	Homo sapiens	PITRM1	10531	Homo sapiens	CLASH	Functional MTI (Weak)	23622248
MIRT037981	hsa-miR-502-3p	Homo sapiens	ZSWIM6	57688	Homo sapiens	CLASH	Functional MTI (Weak)	23622248
MIRT037982	hsa-miR-502-3p	Homo sapiens	RPS27	6232	Homo sapiens	CLASH	Functional MTI (Weak)	23622248
MIRT037983	hsa-miR-502-3p	Homo sapiens	RTFDC1	51507	Homo sapiens	CLASH	Functional MTI (Weak)	23622248
MIRT037984	hsa-miR-502-3p	Homo sapiens	MGAT5	4249	Homo sapiens	CLASH	Functional MTI (Weak)	23622248
MIRT037985	hsa-miR-502-3p	Homo sapiens	DCTN2	10540	Homo sapiens	CLASH	Functional MTI (Weak)	23622248
MIRT037986	hsa-miR-502-3p	Homo sapiens	COMMD4	54939	Homo sapiens	CLASH	Functional MTI (Weak)	23622248
MIRT006888	hsa-miR-642a-5p	Homo sapiens	DOHH	83475	Homo sapiens	Luciferase reporter assay//qRT-PCR//Western blot	Functional MTI	22908221
MIRT039572	hsa-miR-642a-5p	Homo sapiens	LGMN	5641	Homo sapiens	CLASH	Functional MTI (Weak)	23622248
MIRT039573	hsa-miR-642a-5p	Homo sapiens	MDN1	23195	Homo sapiens	CLASH	Functional MTI (Weak)	23622248
