# Supplementary material for: Seven protective miRNA signatures for prognosis of cervical cancer
Source: Oncotarget. 2016 Jul 18;7(35):56690–8. doi: 10.18632/oncotarget.10678 (PMC5302945; doi:10.18632/oncotarget.10678)
Supplement: Supplementary file 3 [file oncotarget-07-56690-s003.xls]

ID	Term	p-value	p-value_fdr	p-value_bonferroni
5206	MicroRNAs in cancer	6.82E-16	1.96E-13	1.96E-13
5202	Transcriptional misregulation in cancer	1.28E-08	1.84E-06	3.69E-06
5200	Pathways in cancer	1.21E-06	1.16E-04	3.48E-04
5166	HTLV-I infection	4.49E-06	3.22E-04	1.29E-03
4110	Cell cycle	5.93E-05	3.40E-03	1.70E-02
4010	MAPK signaling pathway	7.38E-05	3.53E-03	2.12E-02
5161	Hepatitis B	1.02E-04	4.16E-03	2.91E-02
5210	Colorectal cancer	1.37E-04	4.82E-03	3.94E-02
4370	VEGF signaling pathway	1.52E-04	4.82E-03	4.36E-02
5212	Pancreatic cancer	1.68E-04	4.82E-03	4.82E-02
5211	Renal cell carcinoma	1.94E-04	5.05E-03	5.56E-02
5168	Herpes simplex infection	2.41E-04	5.76E-03	6.91E-02
5203	Viral carcinogenesis	2.80E-04	5.90E-03	8.03E-02
4151	PI3K-Akt signaling pathway	2.88E-04	5.90E-03	8.26E-02
5205	Proteoglycans in cancer	5.66E-04	1.08E-02	1.62E-01
4726	Serotonergic synapse	9.24E-04	1.66E-02	2.65E-01
4919	Thyroid hormone signaling pathway	1.08E-03	1.82E-02	3.10E-01
4310	Wnt signaling pathway	1.71E-03	2.73E-02	4.91E-01
5219	Bladder cancer	1.93E-03	2.91E-02	5.54E-01
4330	Notch signaling pathway	3.10E-03	4.44E-02	8.89E-01
5014	Amyotrophic lateral sclerosis (ALS)	3.50E-03	4.78E-02	1.00E+00
